# Supplementary material for: A model for the size distribution of marine microplastics: A statistical mechanics approach
Source: PLoS One. 2021 Nov 30;16(11):e0259781. doi: 10.1371/journal.pone.0259781 (PMC8631679; doi:10.1371/journal.pone.0259781)
Supplement: S1 Data — (ZIP) [file pone.0259781.s002.zip]

Archive with 29 entries (28 files):
- minimaldataset/
- minimaldataset/fig3b.csv
- __MACOSX/minimaldataset/._fig3b.csv
- minimaldataset/fig3c.csv
- __MACOSX/minimaldataset/._fig3c.csv
- minimaldataset/figEd.csv
- __MACOSX/minimaldataset/._figEd.csv
- minimaldataset/.DS_Store
- __MACOSX/minimaldataset/._.DS_Store
- minimaldataset/figEa.csv
- __MACOSX/minimaldataset/._figEa.csv
- minimaldataset/fig3d.csv
- __MACOSX/minimaldataset/._fig3d.csv
- minimaldataset/figEc.csv
- __MACOSX/minimaldataset/._figEc.csv
- minimaldataset/figEb.csv
- __MACOSX/minimaldataset/._figEb.csv
- minimaldataset/fig4c.csv
- __MACOSX/minimaldataset/._fig4c.csv
- minimaldataset/fig4b.csv
- __MACOSX/minimaldataset/._fig4b.csv
- minimaldataset/Table1.xlsx
- __MACOSX/minimaldataset/._Table1.xlsx
- minimaldataset/readme.txt
- __MACOSX/minimaldataset/._readme.txt
- minimaldataset/figFb.csv
- __MACOSX/minimaldataset/._figFb.csv
- minimaldataset/figFa.csv
- __MACOSX/minimaldataset/._figFa.csv
