# Supplementary material for: A model for the size distribution of marine microplastics: A statistical mechanics approach
Source: PLoS One. 2021 Nov 30;16(11):e0259781. doi: 10.1371/journal.pone.0259781 (PMC8631679; doi:10.1371/journal.pone.0259781)
Supplement: S1 Data — (ZIP) [file pone.0259781.s002.zip › minimaldataset/fig3b.csv]

num	size	Around Japan
1	0.25	0.00414761736872
2	0.35	0.07752414034925
3	0.44999999999999996	0.30706095582682
4	0.5499999999999999	0.7793047319323
5	0.6499999999999999	1.03894473632496
6	0.7499999999999999	1.50178126589448
7	0.8499999999999999	1.7501325744439802
8	0.9499999999999998	2.02106127467979
9	1.0499999999999998	2.02858707190857
10	1.15	1.9439218530848699
11	1.2499999999999998	1.8818340259474997
12	1.3499999999999996	1.76142127028714
13	1.4499999999999997	1.63724561601239
14	1.5499999999999998	1.68428184869222
15	1.6499999999999997	1.30987343656078
16	1.7499999999999996	1.25531140665217
17	1.8499999999999996	1.26095575457375
18	1.9499999999999997	1.10855836069111
19	2.05	1.35502821993341
20	2.1499999999999995	1.10855836069111
21	2.2499999999999996	0.90348038620705
22	2.3499999999999996	0.79623777569704
23	2.4499999999999993	0.77522825843338
24	2.5499999999999994	0.8549285415853198
25	2.6499999999999995	0.75432326613124
26	2.7499999999999996	0.64979830462051
27	2.8499999999999996	0.55049959118531
28	2.9499999999999993	0.49954367244883
29	3.0499999999999994	0.41853682727800995
30	3.1499999999999995	0.54396678109089
31	3.249999999999999	0.38195309074926
32	3.349999999999999	0.42376307535355
33	3.4499999999999993	0.3127053037484
34	3.5499999999999994	0.40808433112694
35	3.6499999999999995	0.2878806253896
36	3.749999999999999	0.28657406337071
37	3.849999999999999	0.29833312154067
38	3.9499999999999993	0.22255252444539
39	4.049999999999999	0.28134781529518
40	4.149999999999999	0.32969060999389
41	4.249999999999999	0.31793155182393
42	4.349999999999999	0.20948690425655003
43	4.449999999999999	0.1807425398411
44	4.549999999999999	0.19903440810547
45	4.649999999999999	0.17551629176556
46	4.749999999999999	0.21079346627542997
47	4.849999999999999	0.1637572335956
48	4.949999999999999	0.13631943119904
49	5.5	0.1020833333333333
50	6.5	0.058333333333333307
51	7.5	0.051041666666666596
52	8.5	0.025520833333333298
53	9.5	0.026562500000000003
