# Supplementary material for: A model for the size distribution of marine microplastics: A statistical mechanics approach
Source: PLoS One. 2021 Nov 30;16(11):e0259781. doi: 10.1371/journal.pone.0259781 (PMC8631679; doi:10.1371/journal.pone.0259781)
Supplement: S1 Data — (ZIP) [file pone.0259781.s002.zip › minimaldataset/fig3c.csv]

num	size	Western Pacific transoceanic section
1	0.25	0.0024615384615384
2	0.35	0.0019230769230769
3	0.44999999999999996	0.0108461538461538
4	0.5499999999999999	0.0172307692307692
5	0.6499999999999999	0.021461538461538397
6	0.7499999999999999	0.0256923076923076
7	0.8499999999999999	0.023461538461538402
8	0.9499999999999998	0.0244615384615384
9	1.0499999999999998	0.023846153846153798
10	1.15	0.0184615384615384
11	1.2499999999999998	0.0291538461538461
12	1.3499999999999996	0.031461538461538395
13	1.4499999999999997	0.020461538461538403
14	1.5499999999999998	0.020999999999999897
15	1.6499999999999997	0.019076923076923002
16	1.7499999999999996	0.024076923076923
17	1.8499999999999996	0.0177692307692307
18	1.9499999999999997	0.014846153846153799
19	2.05	0.0152307692307692
20	2.1499999999999995	0.0098461538461538
21	2.2499999999999996	0.011
22	2.3499999999999996	0.0113846153846153
23	2.4499999999999993	0.0089230769230769
24	2.5499999999999994	0.010923076923076898
25	2.6499999999999995	0.0126153846153846
26	2.7499999999999996	0.0107692307692307
27	2.8499999999999996	0.009538461538461501
28	2.9499999999999993	0.0113076923076923
29	3.0499999999999994	0.0051538461538461
30	3.1499999999999995	0.0076153846153846
31	3.249999999999999	0.006076923076923
32	3.349999999999999	0.0058461538461538004
33	3.4499999999999993	0.0076923076923076
34	3.5499999999999994	0.0098461538461538
35	3.6499999999999995	0.006076923076923
36	3.749999999999999	0.007538461538461499
37	3.849999999999999	0.0057692307692307
38	3.9499999999999993	0.006153846153846099
39	4.049999999999999	0.006076923076923
40	4.149999999999999	0.005615384615384599
41	4.249999999999999	0.0028461538461538
42	4.349999999999999	0.0046923076923076
43	4.449999999999999	0.0023846153846152998
44	4.549999999999999	0.0041538461538461
45	4.649999999999999	0.0023076923076923
46	4.749999999999999	0.0033076923076922997
47	4.849999999999999	0.0038461538461538
48	4.949999999999999	0.0043076923076923
