# Supplementary material for: A model for the size distribution of marine microplastics: A statistical mechanics approach
Source: PLoS One. 2021 Nov 30;16(11):e0259781. doi: 10.1371/journal.pone.0259781 (PMC8631679; doi:10.1371/journal.pone.0259781)
Supplement: S1 Data — (ZIP) [file pone.0259781.s002.zip › minimaldataset/figEd.csv]

num	size	Eo et al (2018)
1	0.025	0.11435105774727182
2	0.07500000000000001	2.7787307032590105
3	0.12500000000000003	5.93481989708407
4	0.17500000000000002	3.8765008576329496
5	0.22500000000000003	2.5042881646655273
6	0.2750000000000001	1.6809605488850785
7	0.32500000000000007	1.1663807890223021
8	0.3750000000000001	0.5831903945111473
9	0.4250000000000001	0.3087478559176644
10	0.4750000000000001	0.24013722126929368
11	0.5250000000000001	0.171526586620923
12	0.5750000000000002	0.10291595197255228
13	0.6250000000000001	0.10291595197255228
14	0.6750000000000002	0.10291595197255228
15	0.7250000000000002	0.10291595197255228
16	0.7750000000000001	0.06861063464836309
17	0.8250000000000002	0.034305317324181545
18	0.8750000000000002	0.06861063464836309
19	0.9250000000000002	0.10291595197255228
20	0.9750000000000002	0.0
