# Supplementary material for: A model for the size distribution of marine microplastics: A statistical mechanics approach
Source: PLoS One. 2021 Nov 30;16(11):e0259781. doi: 10.1371/journal.pone.0259781 (PMC8631679; doi:10.1371/journal.pone.0259781)
Supplement: S1 Data — (ZIP) [file pone.0259781.s002.zip › minimaldataset/figEa.csv]

num	size	Pabortsava and Lampitt (2020)
1	0.0025	0.0
2	0.0075	0.0
3	0.0125	0.0
4	0.0175	0.0
5	0.0225	0.0
6	0.0275	0.0
7	0.0325	0.2787456445993031
8	0.0375	3.902439024390244
9	0.0425	9.895470383275262
10	0.0475	13.37979094076655
11	0.0525	13.797909407665506
12	0.0575	10.452961672473867
13	0.0625	12.682926829268293
14	0.0675	12.543554006968641
15	0.0725	12.822299651567944
16	0.0775	9.895470383275262
17	0.0825	7.665505226480836
18	0.08750000000000001	9.616724738675957
19	0.0925	6.132404181184669
20	0.0975	6.411149825783972
21	0.10250000000000001	6.2717770034843205
22	0.1075	5.435540069686411
23	0.1125	5.29616724738676
24	0.11750000000000001	5.714285714285714
25	0.1225	5.156794425087108
26	0.1275	3.484320557491289
27	0.1325	3.7630662020905925
28	0.1375	3.0662020905923346
29	0.14250000000000002	2.3693379790940767
30	0.1475	2.926829268292683
31	0.1525	1.6724738675958188
32	0.1575	2.508710801393728
33	0.1625	1.6724738675958188
34	0.1675	2.229965156794425
35	0.17250000000000001	2.3693379790940767
36	0.1775	1.254355400696864
37	0.1825	1.1149825783972125
38	0.1875	0.975609756097561
39	0.1925	0.975609756097561
40	0.1975	1.254355400696864
41	0.2025	0.5574912891986062
42	0.20750000000000002	0.6968641114982579
43	0.2125	0.5574912891986062
44	0.2175	0.6968641114982579
45	0.2225	0.6968641114982579
46	0.2275	1.254355400696864
47	0.2325	0.6968641114982579
48	0.23750000000000002	0.13937282229965156
49	0.2425	0.13937282229965156
50	0.2475	0.5574912891986062
51	0.2525	0.8362369337979094
52	0.2575	0.2787456445993031
53	0.2625	0.13937282229965156
54	0.2675	0.2787456445993031
55	0.2725	0.2787456445993031
56	0.2775	0.4181184668989547
57	0.28250000000000003	0.13937282229965156
58	0.28750000000000003	0.13937282229965156
59	0.2925	0.2787456445993031
60	0.2975	0.0
61	0.3025	0.13937282229965156
62	0.3075	0.2787456445993031
63	0.3125	0.0
64	0.3175	0.0
65	0.3225	0.13937282229965156
66	0.3275	0.13937282229965156
67	0.3325	0.13937282229965156
68	0.3375	0.0
69	0.3425	0.2787456445993031
70	0.34750000000000003	0.13937282229965156
71	0.3525	0.0
72	0.3575	0.13937282229965156
73	0.3625	0.0
74	0.3675	0.13937282229965156
75	0.3725	0.0
76	0.3775	0.0
77	0.3825	0.0
78	0.3875	0.13937282229965156
79	0.3925	0.0
80	0.3975	0.13937282229965156
81	0.4025	0.0
82	0.40750000000000003	0.0
83	0.41250000000000003	0.13937282229965156
84	0.4175	0.0
85	0.4225	0.0
86	0.4275	0.0
87	0.4325	0.0
88	0.4375	0.0
89	0.4425	0.0
90	0.4475	0.0
91	0.4525	0.0
92	0.4575	0.0
93	0.4625	0.0
94	0.4675	0.2787456445993031
95	0.47250000000000003	0.0
96	0.47750000000000004	0.0
97	0.4825	0.0
98	0.4875	0.0
99	0.4925	0.0
100	0.4975	0.0
