# Supplementary material for: A model for the size distribution of marine microplastics: A statistical mechanics approach
Source: PLoS One. 2021 Nov 30;16(11):e0259781. doi: 10.1371/journal.pone.0259781 (PMC8631679; doi:10.1371/journal.pone.0259781)
Supplement: S1 Data — (ZIP) [file pone.0259781.s002.zip › minimaldataset/fig3d.csv]

num	size	Seto Inland Sea of Japan
1	0.25	0.0768287052893544
2	0.35	0.16082381466132298
3	0.44999999999999996	0.29099247496888825
4	0.5499999999999999	0.37179504743637776
5	0.6499999999999999	0.30451212881460327
6	0.7499999999999999	0.36289512478450703
7	0.8499999999999999	0.3628932695710716
8	0.9499999999999998	0.31294785565868455
9	1.0499999999999998	0.2569463829046347
10	1.15	0.1669522981813191
11	1.2499999999999998	0.1663647663572721
12	1.3499999999999996	0.14820269063031297
13	1.4499999999999997	0.1824142177849302
14	1.5499999999999998	0.14261753490655227
15	1.6499999999999997	0.08476484456165279
16	1.7499999999999996	0.1135889032548999
17	1.8499999999999996	0.17560786781746676
18	1.9499999999999997	0.08927411920174169
19	2.05	0.051718355767143294
20	2.1499999999999995	0.1128157073786112
21	2.2499999999999996	0.120283869061887
22	2.3499999999999996	0.10506376939411319
23	2.4499999999999993	0.06328357793608679
24	2.5499999999999994	0.08067085231359208
25	2.6499999999999995	0.07786238026737749
26	2.7499999999999996	0.07822029375163798
27	2.8499999999999996	0.0561718669726332
28	2.9499999999999993	0.053700936740074506
29	3.0499999999999994	0.052721562432211794
30	3.1499999999999995	0.05349329554406189
31	3.249999999999999	0.06181278613099259
32	3.349999999999999	0.0038679773036024994
33	3.4499999999999993	0.0542670265780716
34	3.5499999999999994	0.046511627906975994
35	3.6499999999999995	0.0728651488166577
36	3.749999999999999	0.023257276717925997
37	3.849999999999999	0.06279109012341359
38	3.9499999999999993	0.030234020903972997
39	4.5	0.03168808579150131
40	5.5	0.017112299465240625
41	6.5	0.010026737967914425
42	7.5	0.017647058823529373
43	8.5	0.010026737967914425
44	9.5	0.0084224598930481
