# Supplementary material for: A model for the size distribution of marine microplastics: A statistical mechanics approach
Source: PLoS One. 2021 Nov 30;16(11):e0259781. doi: 10.1371/journal.pone.0259781 (PMC8631679; doi:10.1371/journal.pone.0259781)
Supplement: S1 Data — (ZIP) [file pone.0259781.s002.zip › minimaldataset/figEc.csv]

num	size	Enders et al (2015)
1	0.01	25.981735159817354
2	0.02	20.684931506849317
3	0.03	17.53424657534247
4	0.04	10.639269406392696
5	0.05	8.94977168949772
6	0.06	5.890410958904111
7	0.07	2.968036529680366
8	0.08	1.7351598173515965
9	0.09	0.7305936073059344
10	0.1	0.31963470319634446
11	0.11	0.18264840182648256
12	0.12	0.9589041095890415
13	0.13	0.5479452054794517
14	0.14	0.36529680365296513
15	0.15	0.22831050228310323
16	0.16	0.22831050228310323
17	0.17	0.36529680365296513
18	0.18	0.0
19	0.19	0.18264840182648256
20	0.2	0.0
21	0.21	0.22831050228310323
22	0.22	0.18264840182648256
23	0.23	0.5479452054794517
24	0.24	0.0
25	0.25	0.0
26	0.26	0.0
27	0.27	0.0
28	0.28	0.22831050228310323
29	0.29	0.0
30	0.3	0.04566210045662064
