# Supplementary material for: A model for the size distribution of marine microplastics: A statistical mechanics approach
Source: PLoS One. 2021 Nov 30;16(11):e0259781. doi: 10.1371/journal.pone.0259781 (PMC8631679; doi:10.1371/journal.pone.0259781)
Supplement: S1 Data — (ZIP) [file pone.0259781.s002.zip › minimaldataset/figEb.csv]

num	size	Poulain et al (2019)
1	0.01	21.08843537414966
2	0.02	26.326530612244902
3	0.03	14.353741496598643
4	0.04	9.455782312925171
5	0.05	4.8299319727891135
6	0.06	3.6054421768707474
7	0.07	5.986394557823129
8	0.08	1.9727891156462574
9	0.09	1.5646258503401338
10	0.1	0.0
11	0.11	0.40816326530612396
12	0.12	1.5646258503401338
13	0.13	1.020408163265307
14	0.14	0.6122448979591831
15	0.15	0.6122448979591831
16	0.16	0.40816326530612396
17	0.17	0.20408163265305915
18	0.18	0.20408163265305915
19	0.19	1.2244897959183663
20	0.2	0.0
21	0.21	0.0
22	0.22	0.20408163265305915
23	0.23	0.0
24	0.24	1.020408163265307
25	0.25	0.8163265306122424
26	0.26	0.20408163265305915
27	0.27	0.20408163265305915
28	0.28	0.20408163265305915
29	0.29	0.0
30	0.3	0.40816326530612396
31	0.31	0.0
32	0.32	0.20408163265305915
33	0.33	0.0
34	0.34	0.20408163265305915
35	0.35000000000000003	1.1564625850340151
36	0.36	0.0
37	0.37	0.06802721088435121
38	0.38	0.0
39	0.39	0.20408163265305915
40	0.4	0.0
41	0.41000000000000003	0.0
42	0.42	0.0
43	0.43	0.0
44	0.44	0.20408163265305915
45	0.45	0.0
46	0.46	0.0
47	0.47000000000000003	0.0
48	0.48	0.0
49	0.49	0.40816326530612396
