# Supplementary material for: A model for the size distribution of marine microplastics: A statistical mechanics approach
Source: PLoS One. 2021 Nov 30;16(11):e0259781. doi: 10.1371/journal.pone.0259781 (PMC8631679; doi:10.1371/journal.pone.0259781)
Supplement: S1 Data — (ZIP) [file pone.0259781.s002.zip › minimaldataset/fig4c.csv]

num	size	Total(Fig.S.10 in Cozar et al 2014)	Total-SouthAtlantic
1	0.22387211	117.54634119328153	10.001997056025841
2	0.28183829	329.871398237636	145.5468856432621
3	0.35481338	572.9046733255349	387.20865744641264
4	0.44668359	1181.7822168339987	889.6116548036023
5	0.56234132	2339.802005533966	1342.5633909879664
6	0.70794578	2515.191604263714	1386.9996387905749
7	0.89125093	3173.635859037101	1738.8348964952045
8	1.12201845	2668.371137885196	1505.9499133446532
9	1.41253754	2448.6524962124113	1356.8809323444236
10	1.77827941	1896.2972120851055	1057.7408239757297
11	2.23872113	1404.2212343797607	747.6206621097034
12	2.81838293	1148.9588178523184	568.6142978384165
13	3.54813389	754.9906178870306	420.9268626541456
14	4.46683592	485.0598510014492	267.2584669243285
15	5.62341325	222.77156819155735	119.27028774246475
16	7.07945784	144.67916307711624	69.06629730604467
17	8.91250938	65.41756207783523	29.66670839857352
18	11.2201845	26.683711275796334	18.35365693015314
19	14.1253754	27.331200982780874	16.503714398966363
20	17.7827941	12.848742729544988	4.487069384590929
21	22.3872113	4.5751568508589715	2.108160509709655
22	28.1838293	3.9137282851769033	3.0092952780982776
23	35.4813389	1.11028031364212	none
24	44.6683592	0.7055416014566464	none
25	56.2341325	0.1551784696391488	none
26	70.7945784	0.06630845113684573	none
27	89.1250938	0.14763152522970763	none
28	152.201845	0.0022277916898437783	none
