# Supplementary material for: A model for the size distribution of marine microplastics: A statistical mechanics approach
Source: PLoS One. 2021 Nov 30;16(11):e0259781. doi: 10.1371/journal.pone.0259781 (PMC8631679; doi:10.1371/journal.pone.0259781)
Supplement: S1 Data — (ZIP) [file pone.0259781.s002.zip › minimaldataset/fig4b.csv]

num	size	South Atlantic	North Pacific	South Indian	North Atlantic	South Pacific
1	0.22387211	107.54434413725569	0.0	0.0	0.0	0.0
2	0.28183829	184.32451259437394	90.44330460153827	75.36942050128752	0.0	0.0
3	0.35481338	185.6960158791222	299.34029709020825	35.92083565082548	11.973611883599537	23.947223767216173
4	0.44668359	292.1705620303965	580.1696425926315	123.64271071646252	38.04391098967152	142.66466621130314
5	0.56234132	997.238614546	717.7096089535564	332.4128715153335	234.19997765853017	67.993541900863
6	0.70794578	1128.1919654731391	540.0918983648006	450.0765819706669	324.0551390188791	54.00918983647943
7	0.89125093	1434.8009625418968	757.9181164257844	495.74518307095434	381.3424485161161	104.86917334193231
8	1.12201845	1162.4212245405422	571.74464138639	496.0168743153466	348.3477285268062	94.6597088388065
9	1.41253754	1091.7715638679872	502.2750720825169	460.1681798121275	330.8398678387815	66.1679735677566
10	1.77827941	838.5563881093759	425.2508179016199	315.3545391180562	267.5735483425922	57.33718893055549
11	2.23872113	656.6005722700572	290.34649583040175	165.09898782513034	246.69963698007825	49.33992739601584
12	2.81838293	580.3445200139017	180.88660364069642	143.20189454888504	195.9604872774205	51.25120436486411
13	3.54813389	334.06375523288494	159.24903027230755	118.53875185683044	119.73611298669687	21.552500337605412
14	4.46683592	217.80138407712067	80.8433085002412	101.76745893559816	69.43013553550117	16.16866170004824
15	5.62341325	103.50128044909263	51.372898325096585	24.930965363649996	37.77418994492414	7.554837988984827
16	7.07945784	75.61286577107158	28.804901246122245	15.002552732355563	18.60316538812086	6.0010210929422
17	8.91250938	35.75085367926171	7.150170735852342	7.626848784909246	8.580204883022713	6.196814637738729
18	11.2201845	8.330054345643193	5.679582508393121	6.0582213422860605	6.058221342285712	0.37863883389286185
19	14.1253754	10.82748658381451	3.007635162170629	7.819851421643974	4.210689227038942	0.9022905486512195
20	17.7827941	8.361673344954058	0.47780990542582785	1.672334668990787	1.911239621703555	0.4778099054259253
21	22.3872113	2.4669963411493163	1.3283826452342768	0.18976894931917965	0.18976894931904417	0.0
22	28.1838293	0.9044330070786257	1.055171841591781	0.9044330070786918	0.9044330070786717	0.0
23	35.4813389	0.0	0.0	0.0	0.0	0.0
