# Supplementary material for: A model for the size distribution of marine microplastics: A statistical mechanics approach
Source: PLoS One. 2021 Nov 30;16(11):e0259781. doi: 10.1371/journal.pone.0259781 (PMC8631679; doi:10.1371/journal.pone.0259781)
Supplement: S1 Data — (ZIP) [file pone.0259781.s002.zip › minimaldataset/Table1.xlsx]

## Sheet: Table1
Sources	Wave energy level		Accumulation zones
			SIO		NA		NP		SA		SP
Aus	5	5	0.089	0.185			0	0	0.005	0.009	9.502	15.976
NZ	5	5	0.017	0.002			0		0.035	0.006	31.211	4.213
South Am wst	3	3	0.007	0.001			0.049	0.084	0.02	0.001	20.376	35.645
South Am est	2	2	7.53	4.435	5.317	6.57			58.53	79.591	1.538	0.986
Cent Am est	2	2			13.294	20.841
North Am est	1	2			50.281	44.931
Cent Am wst	4	4	0.006	0	0.018		3.793	0.589			5.532	1.457
North Am wst	4	4	0.003	0.003			8.822	7.337			0.056	0.062
Canada wst	5	5	0	0	0.151		0.569	0.205
Africa est	2	2	25.872	7.434				0	5.982	3.861	9.422	2.873
Africa wst	3	6	2.779	0.676	4.194	5.076			33.906	13.386	0.412	0.148
Africa Nth	3.5	3.5			1.908	5.672				0.001
Arabia	1	1	0.41	1.001					0.017	0.088	0.05	0.106
Med	1	1
Asia SE	1	1	10.748	5.509			1.131	0.695	0.155	0.163	4.142	2.218
Indonesia	1	1	27.645	60.278			1.603	5.094	0.381	1.826	13.495	30.801
China	1	2	7.243	11.588			65.784	58.036	0.076	0.227	2.456	4.114
Russia est			0.024	0.007	0.134		7.385	0.742			0.007	0.002
Black Sea
North Europe	1	6			24.004	16.836		0	0
Canada est					0.555
GreenLnd
Russia wst					0.144	0.075
India wst	2	2	5.136	3.311					0.238	0.306	0.537	0.473
India est	2	2	12.294	4.991				0.652	0.652	0.523	1.165	0.655
Japan	5	5	0.197	0.578			10.863	27.217	0.01	0.012	0.099	0.271
Expected wave energy level			1.57619	1.38203	1.31594	2.96005	1.76287	2.90341	2.33445	2.51551	3.34243	2.67526
					Without China →		3.22961	4.13373
Expected wave energy level (Ave.)			1.47911		2.138		2.33314		2.42498		3.00884
					Without China →		3.68167
