# Supplementary material for: A model for the size distribution of marine microplastics: A statistical mechanics approach
Source: PLoS One. 2021 Nov 30;16(11):e0259781. doi: 10.1371/journal.pone.0259781 (PMC8631679; doi:10.1371/journal.pone.0259781)
Supplement: S1 Data — (ZIP) [file pone.0259781.s002.zip › minimaldataset/readme.txt]

***********************************************************************

Aoki and Furue 2021

"A model for the size distribution of marine microplastics:
 astatistical mechanics approach"

- Minimal dataset -

***********************************************************************

Figure 3: Observed size spectra
fig3b.csv   Around Japan from Isobe et al 2015
fig3c.csv   Western Pacific Transoceanic Section from Isobe et al 2019
fig3d.csv   Seto Inland Sea of Japan from Isobe et al 2014

Figure 4: Observed size spectra
fig4b.csv   Basin wise data from Fig S6 in Cozar et al 2014
fig4c.csv   Sum across the basins from Fig S10 in Cozar et al 2014 and 
            the sum minus South Atlantic ocean.

Figure E: Observed size spectra for small microplastics (geometric mean)
figEa.csv   Pbortsava and Lampitt 2020
figEb.csv   Poulain et al 2019
figEc.csv   Enders et al 2014
figEd.csv   Eo et al 2018

Figure F: Observed size spectra for small microplastics (longest dimension)
figFa.csv   Enders et al 2014
figFb.csv   Poulain et al 2019

See the manuscript and supporting information for the units.

Table1.xls : The same data shown in Table 1. Bars in Figure 4c and S1 Figure are created using this data.
