# Supplementary material for: A model for the size distribution of marine microplastics: A statistical mechanics approach
Source: PLoS One. 2021 Nov 30;16(11):e0259781. doi: 10.1371/journal.pone.0259781 (PMC8631679; doi:10.1371/journal.pone.0259781)
Supplement: S1 Data — (ZIP) [file pone.0259781.s002.zip › minimaldataset/figFb.csv]

num	size	Poulain et al (2019)
1	0.01	0.09852216748768186
2	0.02	8.226600985221674
3	0.03	20.591133004926107
4	0.04	9.60591133004926
5	0.05	0.04926108374384093
6	0.06	4.285714285714285
7	0.07	4.679802955665025
8	0.08	11.773399014778326
9	0.09	0.7389162561576329
10	0.1	1.5763546798029549
11	0.11	0.0
12	0.12	0.7389162561576329
13	0.13	0.14778325123152755
14	0.14	9.014778325123153
15	0.15	0.7389162561576329
16	0.16	0.0
17	0.17	0.0
18	0.18	5.86206896551724
19	0.19	0.0
20	0.2	0.344827586206896
21	0.21	0.344827586206896
22	0.22	0.0
23	0.23	0.0
24	0.24	6.453201970443346
25	0.25	0.0
26	0.26	0.0
27	0.27	0.0
28	0.28	0.0
29	0.29	2.561576354679802
30	0.3	0.0
31	0.31	0.0
32	0.32	0.0
33	0.33	0.0
34	0.34	1.7241379310344827
35	0.35000000000000003	0.0
36	0.36	0.0
37	0.37	0.0
38	0.38	2.3152709359605907
39	0.39	0.0
40	0.4	0.0
41	0.41000000000000003	0.04926108374384093
42	0.42	0.04926108374384093
43	0.43	0.04926108374384093
44	0.44	0.344827586206896
45	0.45	0.0
46	0.46	0.0
47	0.47000000000000003	0.0
48	0.48	0.0
49	0.49	1.7241379310344827
