# Supplementary material for: A model for the size distribution of marine microplastics: A statistical mechanics approach
Source: PLoS One. 2021 Nov 30;16(11):e0259781. doi: 10.1371/journal.pone.0259781 (PMC8631679; doi:10.1371/journal.pone.0259781)
Supplement: S1 Data — (ZIP) [file pone.0259781.s002.zip › minimaldataset/figFa.csv]

num	size	Enders et al (2015)
1	0.01	19.634703196347036
2	0.02	15.799086757990874
3	0.03	15.388127853881281
4	0.04	12.146118721461189
5	0.05	8.493150684931507
6	0.06	7.305936073059365
7	0.07	4.6118721461187215
8	0.08	5.0228310502283104
9	0.09	3.470319634703196
10	0.1	1.8721461187214583
11	0.11	1.3242009132420067
12	0.12	0.7305936073059344
13	0.13	0.5936073059360724
14	0.14	0.36529680365296513
15	0.15	0.5479452054794517
16	0.16	0.18264840182648256
17	0.17	0.0
18	0.18	0.18264840182648256
19	0.19	0.5479452054794517
20	0.2	0.0
21	0.21	0.0
22	0.22	0.18264840182648256
23	0.23	0.18264840182648256
24	0.24	0.0
25	0.25	0.0
26	0.26	0.36529680365296513
27	0.27	0.5479452054794517
28	0.28	0.36529680365296513
29	0.29	0.0
30	0.3	0.04566210045662064
